# Supplementary material for: MetNet Online: a novel integrated resource for plant systems biology
Source: BMC Bioinformatics. 2012 Oct 15;13:267. doi: 10.1186/1471-2105-13-267 (PMC3483157; doi:10.1186/1471-2105-13-267)
Supplement: Additional file 1 — Table S1. Comparing MetNet Online with other resources. [file 1471-2105-13-267-S1.xls]

## Sheet: Sheet1
Additional file 1: Table S1. Comparing MetNet Online with other resources.
FEATURE	METNET	KEGG [47]	PLANTCYC [48]	WIKIPATHWAYS [49]	GRAMENE [50]
Location (http://)	metnetonline.org/index.php	www.genome.jp/kegg/pathway.html	http://pmn.plantcyc.org/PLANT/class-tree?object = Pathways	www.wikipathways.org/index.php/WikiPathways	www.gramene.org/pathway/
Total pathways	966	422	898	247	5960
Organisms (number of species)	Arabidopsis thaliana, Glycine max, Vitis vinifera	Several phylums (>1700)	Phylums Clorophyta and Streptophyta (>360)	Some phylums (22)	Phylums Clorophyta and Streptophyta (>360) and Escherichia coli (278 pathways)
Main pathway classification (number of them)	Biosynt. & Interc. (436)	Metabolism (118)	Activ./Inact./Interc. (21)	Not grouped.	Depending on DB used, most of them as PMN classification
	Degrad./Utilizat./Assim. (123)	Gen. Inf. Process (34)	Bioshynthesis (708)
	Detoxification (1)	Env. Inf. Process. (35)	Degrad./Utilizat./A ssim. (161)
	Photos.,resp. & rel. energ. (43)	Cellular Process. (21)	Detoxification (10)
	Signal Transd. Path. (36)	Organismal Syst. (59)	Metabolic Clusters (14)
	Superpathways (19)	Human Diseases (66)	Superpathways (86)
		Drug Development (89)	Transport (17)
Browser options	By pathway, organelles, interactions, entity	By pathway	By pathway, enzyme commission, compound	By species, cellular process, metabolic process, molecular function, physiological process	Not available
Information displayed in map page	Map, object list	Description, map	Description, map, species, references	Curation tags, description, ontology tags, bibliography, categories, history, external references	Description, map, species, references
Pathway maps availability	PNG image	JPG image	GIF image	Not available. Adobe Flash Player object	GIF image
Entities format on maps	Texts, symbols (arrows and boxes) and colors	Depending on the pathway: texts, symbols (arrows and boxes), colors, chemical structural formula	Texts, symbols (only arrows) and colors	Texts, symbols and colors	Texts, symbols (only arrows) and colors
Identification of entities on maps	Common names and DB codes	Enzyme codes, common names, abbreviations, chemical formula and DB codes	Enzyme codes, common names, chemical formula and abbreviations	Common names and abbreviations	Enzyme codes, common names, chemical formula and abbreviations
Number of entities information fields (some of them)	5 (names, pathways, interactions, literature, cellular context)	24 (names, pathways, genes, references, chemical formula, orthology…)	10-20, depending on the object (name, description, reactions, references, gene-reaction scheme, map detail, nucleotide sequence…)	Undetermined links to other DB	10-20, depending on the object (name, description, reactions, references, gene-reaction scheme, map detail, nucleotide sequence…)
Context-awareness	Cellular context	Not available	Not available	Not available	Not available
Online map edition	No	Only colors	Object features and information displayed	Total edition and creation of new pathways	Object features and information displayed
Search types	Pathway, gene, metabolite, general	Pathway, color, species, object (map, compound, enzyme…)	Compounds, proteins, genes, reactions, species, pathways, BLAST	Pathway, protein/gene, any page content	By any field (pathway, protein, gene…)
Help type	Tutorial	Visible specific help button in map, objects pages and search option	General, FAQ, glossary and tutorial	General, tutorials, FAQ.	General, tutorials, FAQ, release notes
Web Personalization	Web customization (My MetMed)	Not available	Not available	Not available	Not available
Integration with other tools/software	Metabolic Network Exchange: MetNet Plugins for Cytoscape, ExploRase, PathBinder, AtGeneSearch, MetaOmgraph, MetNetDB	Java applications, Application programming interface, KGML editor/converter	BioCyc, BLAST, OMICS viewer, Pathway Tools (let to create a local copy of PMN in the hard drive)	Pathways downloader (from several DB)	OMICS viewer Species comparison
Information source	Own database and external databases: AraCyc, TAIR, GO, MapMan/GabiPD, PPDB, AMPDB, AtNoPDB, AraPerox, PLprot, BRENDA, ChEBI, PubChem, KEGG, NCI compound library, NIST MS library	KEGG databases (17): KEGG Pathway, KEGG Orthology, KEGG Reaction, KEGG Enzyme, KEGG Genes, KEGG Compound…	TMN databases (see heading) and other databases: MetaCyc, CapCyc, ChlamyCyc, CoffeaCyc, LycoCyc, MedicCyc, NicotianaCyc, PetuniaCyc, PotatoCyc, RiceCyc, SolaCyc, SorghumCyc	Own database and external online databases: HGNC, WikiGenes, Agilent, OMIM, Unigene, Entrez Gene, Ensembl Human, UCSC, IPI,…	External databases: MetaCyc, CoffeaCyc, LycoCyc, MedicCyc, PotatoCyc, RiceCyc, SorghumCyc, MaizeCyc, BrachyCyc, PoplarCyc, EcoCyc, PlantCyc, AraCyc, Sol Genomics Network, SR Noble foundation
Web technology	PHP; ASP.NET – IIS	Apache	J2EE; JavaServlet – Jboss, Apache	PHP – Apache, Ubuntu	Perl – Apache, Unix, Google Webmaster
Data availability	Through MetNetDB: CSV, SBML, XGMML, BioPax, CYS	FTP after non-free subscription	Download after free license agreement (some format files: BioPax, SBML, DAT…)	Database files download in some formats: GPML, BioPax, TXT, PDF, SVG, PNG…	FTP, some file formats (TXT, MySQL, AGI…) and other sources (direct links to some DB website)
